# Supplementary material for: The acid tolerance response and pH adaptation of Enterococcus faecalis in extract of lime Citrus aurantiifolia from Aceh Indonesia
Source: F1000Res. 2018 Apr 11;7:287. Originally published 2018 Mar 7. [Version 2] doi: 10.12688/f1000research.13990.2 (PMC5897787; doi:10.12688/f1000research.13990.2)
Supplement: Optical density (OD) of acid tolerance respond of E. Faecalis in lime extract based on replications [file f1000research-7-15751-s0001.tgz]

Archive with 1 entries (1 files):
- 7854c956-f250-43ed-b341-af566ca5e95f_dataset_2.docx
