# Supplementary material for: The acid tolerance response and pH adaptation of Enterococcus faecalis in extract of lime Citrus aurantiifolia from Aceh Indonesia
Source: F1000Res. 2018 Apr 11;7:287. Originally published 2018 Mar 7. [Version 2] doi: 10.12688/f1000research.13990.2 (PMC5897787; doi:10.12688/f1000research.13990.2)
Supplement: The OD value of the interaction activity of E. Faecalis in lime extract based on replications [file f1000research-7-15751-s0002.tgz]

Archive with 1 entries (1 files):
- a1bc94c2-9d51-4d94-ade3-33ffe57541c8_dataset_3.docx
